# Supplementary material for: Identifying potential pharmacological targets and mechanisms of vitamin D for hepatocellular carcinoma and COVID-19
Source: Front Immunol. 2022 Aug 17;13:985781. doi: 10.3389/fimmu.2022.985781 (PMC9583923; doi:10.3389/fimmu.2022.985781)
Supplement: Supplementary file 2 [file Table_1.xlsx]

## Sheet: Sheet1
Table S1. GO annotation for intersection targets of vitamin D against COVID-19 and HCC.
ONTOLOGY	ID	Description	GeneRatio	BgRatio	pvalue	p.adjust	qvalue	geneID	Count
BP	GO:0002700	regulation of production of molecular mediator of immune response	3/7	139/18670	1.3829474346361e-05	0.00646775686169453	0.00254255549143937	HMOX1/TLR4/RBP4	3
BP	GO:0030277	maintenance of gastrointestinal epithelium	2/7	21/18670	2.52190921989498e-05	0.00646775686169453	0.00254255549143937	TLR4/RBP4	2
BP	GO:0010669	epithelial structure maintenance	2/7	29/18670	4.86872794301083e-05	0.00646775686169453	0.00254255549143937	TLR4/RBP4	2
BP	GO:0002699	positive regulation of immune effector process	3/7	216/18670	5.16526157250913e-05	0.00646775686169453	0.00254255549143937	HMOX1/TLR4/RBP4	3
BP	GO:0061082	myeloid leukocyte cytokine production	2/7	30/18670	5.21556232598132e-05	0.00646775686169453	0.00254255549143937	HMOX1/TLR4	2
BP	GO:0001894	tissue homeostasis	3/7	227/18670	5.98866376082826e-05	0.00646775686169453	0.00254255549143937	TLR4/ALB/RBP4	3
BP	GO:0042572	retinol metabolic process	2/7	41/18670	9.81232986254462e-05	0.00908341392989845	0.00357080274697113	TTR/RBP4	2
BP	GO:0002440	production of molecular mediator of immune response	3/7	286/18670	0.000118957110931346	0.00963552598543899	0.00378784484807705	HMOX1/TLR4/RBP4	3
BP	GO:0046677	response to antibiotic	3/7	327/18670	0.000176856081228947	0.0116169986825215	0.00456678635667676	HMOX1/MB/RBP4	3
BP	GO:0071496	cellular response to external stimulus	3/7	339/18670	0.000196730203095701	0.0116169986825215	0.00456678635667676	HMOX1/TLR4/ALB	3
BP	GO:0032722	positive regulation of chemokine production	2/7	58/18670	0.000197202138129224	0.0116169986825215	0.00456678635667676	HMOX1/TLR4	2
BP	GO:0042108	positive regulation of cytokine biosynthetic process	2/7	67/18670	0.000263347243630423	0.0142207511560429	0.00559035376829495	HMOX1/TLR4	2
BP	GO:0032642	regulation of chemokine production	2/7	82/18670	0.000394497368228521	0.015794596248765	0.0062090518066945	HMOX1/TLR4	2
BP	GO:0002718	regulation of cytokine production involved in immune response	2/7	84/18670	0.000413949428603801	0.015794596248765	0.0062090518066945	HMOX1/TLR4	2
BP	GO:0060249	anatomical structure homeostasis	3/7	437/18670	0.000415581534406068	0.015794596248765	0.0062090518066945	TLR4/ALB/RBP4	3
BP	GO:0034308	primary alcohol metabolic process	2/7	85/18670	0.000423848307925744	0.015794596248765	0.0062090518066945	TTR/RBP4	2
BP	GO:0006979	response to oxidative stress	3/7	451/18670	0.000455872388793999	0.015794596248765	0.0062090518066945	HMOX1/MB/TLR4	3
BP	GO:0032602	chemokine production	2/7	89/18670	0.000464594686710662	0.015794596248765	0.0062090518066945	HMOX1/TLR4	2
BP	GO:0002697	regulation of immune effector process	3/7	458/18670	0.000476934415141547	0.015794596248765	0.0062090518066945	HMOX1/TLR4/RBP4	3
BP	GO:0003012	muscle system process	3/7	465/18670	0.000498618287671096	0.015794596248765	0.0062090518066945	HMOX1/MB/ACTA1	3
BP	GO:0002702	positive regulation of production of molecular mediator of immune response	2/7	95/18670	0.000529159935213666	0.015794596248765	0.0062090518066945	TLR4/RBP4	2
BP	GO:0048871	multicellular organismal homeostasis	3/7	485/18670	0.000564070183271517	0.015794596248765	0.0062090518066945	TLR4/ALB/RBP4	3
BP	GO:0022600	digestive system process	2/7	100/18670	0.000586114230253052	0.015794596248765	0.0062090518066945	TLR4/RBP4	2
BP	GO:0097006	regulation of plasma lipoprotein particle levels	2/7	101/18670	0.00059784796580939	0.015794596248765	0.0062090518066945	HMOX1/ALB	2
BP	GO:0002367	cytokine production involved in immune response	2/7	102/18670	0.000609695847630519	0.015794596248765	0.0062090518066945	HMOX1/TLR4	2
BP	GO:0001523	retinoid metabolic process	2/7	104/18670	0.000633733800104769	0.015794596248765	0.0062090518066945	TTR/RBP4	2
BP	GO:0016101	diterpenoid metabolic process	2/7	110/18670	0.000708580672514558	0.0170059361403494	0.00668524455159933	TTR/RBP4	2
BP	GO:0042035	regulation of cytokine biosynthetic process	2/7	114/18670	0.000760751110030637	0.017605954260709	0.00692111912133136	HMOX1/TLR4	2
BP	GO:0006721	terpenoid metabolic process	2/7	120/18670	0.000842405584937989	0.0176550933671514	0.00694043631392242	TTR/RBP4	2
BP	GO:0034101	erythrocyte homeostasis	2/7	122/18670	0.000870528104746191	0.0176550933671514	0.00694043631392242	HMOX1/MB	2
BP	GO:0043500	muscle adaptation	2/7	122/18670	0.000870528104746191	0.0176550933671514	0.00694043631392242	HMOX1/ACTA1	2
BP	GO:0042089	cytokine biosynthetic process	2/7	123/18670	0.000884758652866581	0.0176550933671514	0.00694043631392242	HMOX1/TLR4	2
BP	GO:0042107	cytokine metabolic process	2/7	124/18670	0.000899101977030859	0.0176550933671514	0.00694043631392242	HMOX1/TLR4	2
BP	GO:0034754	cellular hormone metabolic process	2/7	129/18670	0.0009725080674693	0.0185348596388267	0.00728628335379475	TTR/RBP4	2
BP	GO:0006720	isoprenoid metabolic process	2/7	139/18670	0.00112774281886138	0.0202993707395048	0.00797993456621209	TTR/RBP4	2
BP	GO:0007586	digestion	2/7	139/18670	0.00112774281886138	0.0202993707395048	0.00797993456621209	TLR4/RBP4	2
BP	GO:0042542	response to hydrogen peroxide	2/7	146/18670	0.0012430620731922	0.0214860115949919	0.00844641781349582	HMOX1/MB	2
BP	GO:0002262	myeloid cell homeostasis	2/7	147/18670	0.00125998216143471	0.0214860115949919	0.00844641781349582	HMOX1/MB	2
BP	GO:0043123	positive regulation of I-kappaB kinase/NF-kappaB signaling	2/7	183/18670	0.00194274904276508	0.0322795225567121	0.0126894809271025	HMOX1/TLR4	2
BP	GO:0002703	regulation of leukocyte mediated immunity	2/7	201/18670	0.00233732781496655	0.0378647106024581	0.0148850876637344	HMOX1/TLR4	2
BP	GO:0009612	response to mechanical stimulus	2/7	210/18670	0.00254776087604842	0.0402670499433994	0.0158294770732662	TLR4/ACTA1	2
BP	GO:0000302	response to reactive oxygen species	2/7	232/18670	0.00309870529729148	0.0404082693307536	0.0158849921670604	HMOX1/MB	2
BP	GO:0042445	hormone metabolic process	2/7	232/18670	0.00309870529729148	0.0404082693307536	0.0158849921670604	TTR/RBP4	2
BP	GO:0031669	cellular response to nutrient levels	2/7	237/18670	0.00323110670573202	0.0404082693307536	0.0158849921670604	HMOX1/ALB	2
BP	GO:0043122	regulation of I-kappaB kinase/NF-kappaB signaling	2/7	237/18670	0.00323110670573202	0.0404082693307536	0.0158849921670604	HMOX1/TLR4	2
BP	GO:0033002	muscle cell proliferation	2/7	239/18670	0.00328480850808744	0.0404082693307536	0.0158849921670604	HMOX1/RBP4	2
BP	GO:0048872	homeostasis of number of cells	2/7	246/18670	0.00347609160783817	0.0404082693307536	0.0158849921670604	HMOX1/MB	2
BP	GO:0097237	cellular response to toxic substance	2/7	247/18670	0.00350383941892022	0.0404082693307536	0.0158849921670604	HMOX1/ALB	2
BP	GO:0045348	positive regulation of MHC class II biosynthetic process	1/7	10/18670	0.00374391188724055	0.0404082693307536	0.0158849921670604	TLR4	1
BP	GO:0060068	vagina development	1/7	10/18670	0.00374391188724055	0.0404082693307536	0.0158849921670604	RBP4	1
BP	GO:0070391	response to lipoteichoic acid	1/7	10/18670	0.00374391188724055	0.0404082693307536	0.0158849921670604	TLR4	1
BP	GO:0071223	cellular response to lipoteichoic acid	1/7	10/18670	0.00374391188724055	0.0404082693307536	0.0158849921670604	TLR4	1
BP	GO:0071281	cellular response to iron ion	1/7	10/18670	0.00374391188724055	0.0404082693307536	0.0158849921670604	HMOX1	1
BP	GO:0140052	cellular response to oxidised low-density lipoprotein particle stimulus	1/7	10/18670	0.00374391188724055	0.0404082693307536	0.0158849921670604	TLR4	1
BP	GO:0031668	cellular response to extracellular stimulus	2/7	268/18670	0.00411076104255	0.0404082693307536	0.0158849921670604	HMOX1/ALB	2
BP	GO:0050714	positive regulation of protein secretion	2/7	268/18670	0.00411076104255	0.0404082693307536	0.0158849921670604	TLR4/RBP4	2
BP	GO:0002730	regulation of dendritic cell cytokine production	1/7	11/18670	0.0041176413951074	0.0404082693307536	0.0158849921670604	TLR4	1
BP	GO:0002887	negative regulation of myeloid leukocyte mediated immunity	1/7	11/18670	0.0041176413951074	0.0404082693307536	0.0158849921670604	HMOX1	1
BP	GO:0032490	detection of molecule of bacterial origin	1/7	11/18670	0.0041176413951074	0.0404082693307536	0.0158849921670604	TLR4	1
BP	GO:0043619	regulation of transcription from RNA polymerase II promoter in response to oxidative stress	1/7	11/18670	0.0041176413951074	0.0404082693307536	0.0158849921670604	HMOX1	1
BP	GO:0045351	type I interferon biosynthetic process	1/7	11/18670	0.0041176413951074	0.0404082693307536	0.0158849921670604	TLR4	1
BP	GO:0051024	positive regulation of immunoglobulin secretion	1/7	11/18670	0.0041176413951074	0.0404082693307536	0.0158849921670604	RBP4	1
BP	GO:0007249	I-kappaB kinase/NF-kappaB signaling	2/7	269/18670	0.00414081028308872	0.0404082693307536	0.0158849921670604	HMOX1/TLR4	2
BP	GO:0002371	dendritic cell cytokine production	1/7	12/18670	0.00449125072627365	0.0404082693307536	0.0158849921670604	TLR4	1
BP	GO:0036005	response to macrophage colony-stimulating factor	1/7	12/18670	0.00449125072627365	0.0404082693307536	0.0158849921670604	TLR4	1
BP	GO:0036006	cellular response to macrophage colony-stimulating factor stimulus	1/7	12/18670	0.00449125072627365	0.0404082693307536	0.0158849921670604	TLR4	1
BP	GO:0045080	positive regulation of chemokine biosynthetic process	1/7	12/18670	0.00449125072627365	0.0404082693307536	0.0158849921670604	HMOX1	1
BP	GO:0045416	positive regulation of interleukin-8 biosynthetic process	1/7	12/18670	0.00449125072627365	0.0404082693307536	0.0158849921670604	TLR4	1
BP	GO:0051657	maintenance of organelle location	1/7	12/18670	0.00449125072627365	0.0404082693307536	0.0158849921670604	ALB	1
BP	GO:0002793	positive regulation of peptide secretion	2/7	288/18670	0.00473142492867739	0.0404082693307536	0.0158849921670604	TLR4/RBP4	2
BP	GO:0033004	negative regulation of mast cell activation	1/7	13/18670	0.00486473991294512	0.0404082693307536	0.0158849921670604	HMOX1	1
BP	GO:0043301	negative regulation of leukocyte degranulation	1/7	13/18670	0.00486473991294512	0.0404082693307536	0.0158849921670604	HMOX1	1
BP	GO:0060347	heart trabecula formation	1/7	13/18670	0.00486473991294512	0.0404082693307536	0.0158849921670604	RBP4	1
BP	GO:0070431	nucleotide-binding oligomerization domain containing 2 signaling pathway	1/7	13/18670	0.00486473991294512	0.0404082693307536	0.0158849921670604	TLR4	1
BP	GO:0090594	inflammatory response to wounding	1/7	13/18670	0.00486473991294512	0.0404082693307536	0.0158849921670604	HMOX1	1
BP	GO:1900225	regulation of NLRP3 inflammasome complex assembly	1/7	13/18670	0.00486473991294512	0.0404082693307536	0.0158849921670604	TLR4	1
BP	GO:0001818	negative regulation of cytokine production	2/7	296/18670	0.00499123137347122	0.0404082693307536	0.0158849921670604	HMOX1/TLR4	2
BP	GO:0034599	cellular response to oxidative stress	2/7	302/18670	0.00519038606441119	0.0404082693307536	0.0158849921670604	HMOX1/TLR4	2
BP	GO:0010935	regulation of macrophage cytokine production	1/7	14/18670	0.00523810898731991	0.0404082693307536	0.0158849921670604	TLR4	1
BP	GO:0030240	skeletal muscle thin filament assembly	1/7	14/18670	0.00523810898731991	0.0404082693307536	0.0158849921670604	ACTA1	1
BP	GO:0035112	genitalia morphogenesis	1/7	14/18670	0.00523810898731991	0.0404082693307536	0.0158849921670604	RBP4	1
BP	GO:0044546	NLRP3 inflammasome complex assembly	1/7	14/18670	0.00523810898731991	0.0404082693307536	0.0158849921670604	TLR4	1
BP	GO:0045346	regulation of MHC class II biosynthetic process	1/7	14/18670	0.00523810898731991	0.0404082693307536	0.0158849921670604	TLR4	1
BP	GO:0098543	detection of other organism	1/7	14/18670	0.00523810898731991	0.0404082693307536	0.0158849921670604	TLR4	1
BP	GO:1901214	regulation of neuron death	2/7	313/18670	0.00556502967507557	0.0408557300232569	0.0160608945185643	HMOX1/TLR4	2
BP	GO:0015671	oxygen transport	1/7	15/18670	0.00561135798158929	0.0408557300232569	0.0160608945185643	MB	1
BP	GO:0045073	regulation of chemokine biosynthetic process	1/7	15/18670	0.00561135798158929	0.0408557300232569	0.0160608945185643	HMOX1	1
BP	GO:0045342	MHC class II biosynthetic process	1/7	15/18670	0.00561135798158929	0.0408557300232569	0.0160608945185643	TLR4	1
BP	GO:0051770	positive regulation of nitric-oxide synthase biosynthetic process	1/7	15/18670	0.00561135798158929	0.0408557300232569	0.0160608945185643	TLR4	1
BP	GO:0009914	hormone transport	2/7	322/18670	0.0058806807851404	0.0410535615649527	0.0161386645528242	TTR/RBP4	2
BP	GO:0010934	macrophage cytokine production	1/7	16/18670	0.00598448692793752	0.0410535615649527	0.0161386645528242	TLR4	1
BP	GO:0014866	skeletal myofibril assembly	1/7	16/18670	0.00598448692793752	0.0410535615649527	0.0161386645528242	ACTA1	1
BP	GO:0042033	chemokine biosynthetic process	1/7	16/18670	0.00598448692793752	0.0410535615649527	0.0161386645528242	HMOX1	1
BP	GO:0050755	chemokine metabolic process	1/7	16/18670	0.00598448692793752	0.0410535615649527	0.0161386645528242	HMOX1	1
BP	GO:0030540	female genitalia development	1/7	17/18670	0.00635749585854251	0.0410535615649527	0.0161386645528242	RBP4	1
BP	GO:0032460	negative regulation of protein oligomerization	1/7	17/18670	0.00635749585854251	0.0410535615649527	0.0161386645528242	ALB	1
BP	GO:1903209	positive regulation of oxidative stress-induced cell death	1/7	17/18670	0.00635749585854251	0.0410535615649527	0.0161386645528242	TLR4	1
BP	GO:0007252	I-kappaB phosphorylation	1/7	18/18670	0.00673038480557453	0.0410535615649527	0.0161386645528242	TLR4	1
BP	GO:0034375	high-density lipoprotein particle remodeling	1/7	18/18670	0.00673038480557453	0.0410535615649527	0.0161386645528242	ALB	1
BP	GO:0051023	regulation of immunoglobulin secretion	1/7	18/18670	0.00673038480557453	0.0410535615649527	0.0161386645528242	RBP4	1
BP	GO:0070997	neuron death	2/7	348/18670	0.00683828567553237	0.0410535615649527	0.0161386645528242	HMOX1/TLR4	2
BP	GO:0015669	gas transport	1/7	19/18670	0.00710315380119764	0.0410535615649527	0.0161386645528242	MB	1
BP	GO:0032700	negative regulation of interleukin-17 production	1/7	19/18670	0.00710315380119764	0.0410535615649527	0.0161386645528242	TLR4	1
BP	GO:0045414	regulation of interleukin-8 biosynthetic process	1/7	19/18670	0.00710315380119764	0.0410535615649527	0.0161386645528242	TLR4	1
BP	GO:0061081	positive regulation of myeloid leukocyte cytokine production involved in immune response	1/7	19/18670	0.00710315380119764	0.0410535615649527	0.0161386645528242	TLR4	1
BP	GO:0071243	cellular response to arsenic-containing substance	1/7	19/18670	0.00710315380119764	0.0410535615649527	0.0161386645528242	HMOX1	1
BP	GO:0098581	detection of external biotic stimulus	1/7	19/18670	0.00710315380119764	0.0410535615649527	0.0161386645528242	TLR4	1
BP	GO:1900409	positive regulation of cellular response to oxidative stress	1/7	19/18670	0.00710315380119764	0.0410535615649527	0.0161386645528242	TLR4	1
BP	GO:0001666	response to hypoxia	2/7	359/18670	0.007263695797864	0.0410535615649527	0.0161386645528242	HMOX1/MB	2
BP	GO:0006936	muscle contraction	2/7	360/18670	0.00730296269424471	0.0410535615649527	0.0161386645528242	MB/ACTA1	2
BP	GO:0090130	tissue migration	2/7	360/18670	0.00730296269424471	0.0410535615649527	0.0161386645528242	HMOX1/ACTA1	2
BP	GO:0006066	alcohol metabolic process	2/7	364/18670	0.00746101596477144	0.0410535615649527	0.0161386645528242	TTR/RBP4	2
BP	GO:0010038	response to metal ion	2/7	364/18670	0.00746101596477144	0.0410535615649527	0.0161386645528242	HMOX1/ACTA1	2
BP	GO:0042228	interleukin-8 biosynthetic process	1/7	20/18670	0.00747580287756855	0.0410535615649527	0.0161386645528242	TLR4	1
BP	GO:0042535	positive regulation of tumor necrosis factor biosynthetic process	1/7	20/18670	0.00747580287756855	0.0410535615649527	0.0161386645528242	TLR4	1
BP	GO:0051767	nitric-oxide synthase biosynthetic process	1/7	20/18670	0.00747580287756855	0.0410535615649527	0.0161386645528242	TLR4	1
BP	GO:0051769	regulation of nitric-oxide synthase biosynthetic process	1/7	20/18670	0.00747580287756855	0.0410535615649527	0.0161386645528242	TLR4	1
BP	GO:1900017	positive regulation of cytokine production involved in inflammatory response	1/7	20/18670	0.00747580287756855	0.0410535615649527	0.0161386645528242	TLR4	1
BP	GO:0036293	response to decreased oxygen levels	2/7	370/18670	0.00770104661942516	0.0416862227812326	0.0163873715286847	HMOX1/MB	2
BP	GO:0006144	purine nucleobase metabolic process	1/7	21/18670	0.00784833206683699	0.0416862227812326	0.0163873715286847	TTR	1
BP	GO:0060044	negative regulation of cardiac muscle cell proliferation	1/7	21/18670	0.00784833206683699	0.0416862227812326	0.0163873715286847	RBP4	1
BP	GO:1902884	positive regulation of response to oxidative stress	1/7	21/18670	0.00784833206683699	0.0416862227812326	0.0163873715286847	TLR4	1
BP	GO:0010226	response to lithium ion	1/7	22/18670	0.00822074140114615	0.0419452002200213	0.0164891787739525	ACTA1	1
BP	GO:0032727	positive regulation of interferon-alpha production	1/7	22/18670	0.00822074140114615	0.0419452002200213	0.0164891787739525	TLR4	1
BP	GO:0048305	immunoglobulin secretion	1/7	22/18670	0.00822074140114615	0.0419452002200213	0.0164891787739525	RBP4	1
BP	GO:0060065	uterus development	1/7	22/18670	0.00822074140114615	0.0419452002200213	0.0164891787739525	RBP4	1
BP	GO:1903589	positive regulation of blood vessel endothelial cell proliferation involved in sprouting angiogenesis	1/7	22/18670	0.00822074140114615	0.0419452002200213	0.0164891787739525	HMOX1	1
BP	GO:0014706	striated muscle tissue development	2/7	390/18670	0.0085265732900287	0.0431649924913612	0.0169686942542388	ACTA1/RBP4	2
BP	GO:0009595	detection of biotic stimulus	1/7	23/18670	0.00859303091263208	0.0431649924913612	0.0169686942542388	TLR4	1
BP	GO:0070482	response to oxygen levels	2/7	394/18670	0.00869634500742591	0.0433479351139384	0.0170406112696119	HMOX1/MB	2
BP	GO:1903532	positive regulation of secretion by cell	2/7	399/18670	0.00891073465635148	0.0440109849277183	0.0173012643802921	TLR4/RBP4	2
BP	GO:0060343	trabecula formation	1/7	24/18670	0.0089652006334241	0.0440109849277183	0.0173012643802921	RBP4	1
BP	GO:0060537	muscle tissue development	2/7	408/18670	0.00930270460946824	0.0445614348637815	0.0175176530816035	ACTA1/RBP4	2
BP	GO:0002719	negative regulation of cytokine production involved in immune response	1/7	25/18670	0.00933725059564505	0.0445614348637815	0.0175176530816035	HMOX1	1
BP	GO:1903306	negative regulation of regulated secretory pathway	1/7	25/18670	0.00933725059564505	0.0445614348637815	0.0175176530816035	HMOX1	1
BP	GO:0007517	muscle organ development	2/7	410/18670	0.00939086531868217	0.0445614348637815	0.0175176530816035	ACTA1/RBP4	2
BP	GO:0030099	myeloid cell differentiation	2/7	416/18670	0.00965764436683881	0.0445614348637815	0.0175176530816035	MB/TLR4	2
BP	GO:0030194	positive regulation of blood coagulation	1/7	26/18670	0.00970918083140959	0.0445614348637815	0.0175176530816035	TLR4	1
BP	GO:1900048	positive regulation of hemostasis	1/7	26/18670	0.00970918083140959	0.0445614348637815	0.0175176530816035	TLR4	1
BP	GO:1903203	regulation of oxidative stress-induced neuron death	1/7	26/18670	0.00970918083140959	0.0445614348637815	0.0175176530816035	TLR4	1
BP	GO:0051222	positive regulation of protein transport	2/7	418/18670	0.0097473348529385	0.0445614348637815	0.0175176530816035	TLR4/RBP4	2
BP	GO:0043062	extracellular structure organization	2/7	422/18670	0.00992785932717127	0.0445614348637815	0.0175176530816035	ALB/TTR	2
BP	GO:0036475	neuron death in response to oxidative stress	1/7	27/18670	0.0100809913728267	0.0445614348637815	0.0175176530816035	TLR4	1
BP	GO:0043032	positive regulation of macrophage activation	1/7	27/18670	0.0100809913728267	0.0445614348637815	0.0175176530816035	TLR4	1
BP	GO:0045671	negative regulation of osteoclast differentiation	1/7	27/18670	0.0100809913728267	0.0445614348637815	0.0175176530816035	TLR4	1
BP	GO:0050820	positive regulation of coagulation	1/7	27/18670	0.0100809913728267	0.0445614348637815	0.0175176530816035	TLR4	1
BP	GO:0051047	positive regulation of secretion	2/7	428/18670	0.0102014980462398	0.0445614348637815	0.0175176530816035	TLR4/RBP4	2
BP	GO:0051090	regulation of DNA-binding transcription factor activity	2/7	432/18670	0.010385819956548	0.0445614348637815	0.0175176530816035	HMOX1/TLR4	2
BP	GO:0032647	regulation of interferon-alpha production	1/7	28/18670	0.0104526822519981	0.0445614348637815	0.0175176530816035	TLR4	1
BP	GO:0034368	protein-lipid complex remodeling	1/7	28/18670	0.0104526822519981	0.0445614348637815	0.0175176530816035	ALB	1
BP	GO:0034369	plasma lipoprotein particle remodeling	1/7	28/18670	0.0104526822519981	0.0445614348637815	0.0175176530816035	ALB	1
BP	GO:0043501	skeletal muscle adaptation	1/7	28/18670	0.0104526822519981	0.0445614348637815	0.0175176530816035	ACTA1	1
BP	GO:0034367	protein-containing complex remodeling	1/7	29/18670	0.0108242535010182	0.0452254466409066	0.0177786843520133	ALB	1
BP	GO:0035666	TRIF-dependent toll-like receptor signaling pathway	1/7	29/18670	0.0108242535010182	0.0452254466409066	0.0177786843520133	TLR4	1
BP	GO:0032607	interferon-alpha production	1/7	30/18670	0.0111957051519755	0.0452254466409066	0.0177786843520133	TLR4	1
BP	GO:0032728	positive regulation of interferon-beta production	1/7	30/18670	0.0111957051519755	0.0452254466409066	0.0177786843520133	TLR4	1
BP	GO:0097421	liver regeneration	1/7	30/18670	0.0111957051519755	0.0452254466409066	0.0177786843520133	HMOX1	1
BP	GO:1904951	positive regulation of establishment of protein localization	2/7	456/18670	0.0115233927134365	0.0452254466409066	0.0177786843520133	TLR4/RBP4	2
BP	GO:0010543	regulation of platelet activation	1/7	31/18670	0.0115670372369505	0.0452254466409066	0.0177786843520133	TLR4	1
BP	GO:0042168	heme metabolic process	1/7	31/18670	0.0115670372369505	0.0452254466409066	0.0177786843520133	HMOX1	1
BP	GO:0043304	regulation of mast cell degranulation	1/7	31/18670	0.0115670372369505	0.0452254466409066	0.0177786843520133	HMOX1	1
BP	GO:0002683	negative regulation of immune system process	2/7	463/18670	0.0118653316614144	0.0452254466409066	0.0177786843520133	HMOX1/TLR4	2
BP	GO:0001819	positive regulation of cytokine production	2/7	464/18670	0.0119145517888902	0.0452254466409066	0.0177786843520133	HMOX1/TLR4	2
BP	GO:0033006	regulation of mast cell activation involved in immune response	1/7	32/18670	0.0119382497880177	0.0452254466409066	0.0177786843520133	HMOX1	1
BP	GO:0046685	response to arsenic-containing substance	1/7	32/18670	0.0119382497880177	0.0452254466409066	0.0177786843520133	HMOX1	1
BP	GO:0048741	skeletal muscle fiber development	1/7	32/18670	0.0119382497880177	0.0452254466409066	0.0177786843520133	ACTA1	1
BP	GO:0055022	negative regulation of cardiac muscle tissue growth	1/7	32/18670	0.0119382497880177	0.0452254466409066	0.0177786843520133	RBP4	1
BP	GO:0055094	response to lipoprotein particle	1/7	32/18670	0.0119382497880177	0.0452254466409066	0.0177786843520133	TLR4	1
BP	GO:0061117	negative regulation of heart growth	1/7	32/18670	0.0119382497880177	0.0452254466409066	0.0177786843520133	RBP4	1
BP	GO:0061384	heart trabecula morphogenesis	1/7	32/18670	0.0119382497880177	0.0452254466409066	0.0177786843520133	RBP4	1
BP	GO:0043254	regulation of protein complex assembly	2/7	467/18670	0.0120627685110141	0.0452254466409066	0.0177786843520133	TLR4/ALB	2
BP	GO:0002756	MyD88-independent toll-like receptor signaling pathway	1/7	33/18670	0.0123093428372444	0.0452254466409066	0.0177786843520133	TLR4	1
BP	GO:0010039	response to iron ion	1/7	33/18670	0.0123093428372444	0.0452254466409066	0.0177786843520133	HMOX1	1
BP	GO:0016242	negative regulation of macroautophagy	1/7	33/18670	0.0123093428372444	0.0452254466409066	0.0177786843520133	HMOX1	1
BP	GO:0050718	positive regulation of interleukin-1 beta secretion	1/7	33/18670	0.0123093428372444	0.0452254466409066	0.0177786843520133	TLR4	1
BP	GO:0050708	regulation of protein secretion	2/7	472/18670	0.0123116475246298	0.0452254466409066	0.0177786843520133	TLR4/RBP4	2
BP	GO:0032660	regulation of interleukin-17 production	1/7	34/18670	0.0126803164166903	0.0452254466409066	0.0177786843520133	TLR4	1
BP	GO:0042533	tumor necrosis factor biosynthetic process	1/7	34/18670	0.0126803164166903	0.0452254466409066	0.0177786843520133	TLR4	1
BP	GO:0042534	regulation of tumor necrosis factor biosynthetic process	1/7	34/18670	0.0126803164166903	0.0452254466409066	0.0177786843520133	TLR4	1
BP	GO:0045920	negative regulation of exocytosis	1/7	34/18670	0.0126803164166903	0.0452254466409066	0.0177786843520133	HMOX1	1
BP	GO:0071402	cellular response to lipoprotein particle stimulus	1/7	34/18670	0.0126803164166903	0.0452254466409066	0.0177786843520133	TLR4	1
BP	GO:0002701	negative regulation of production of molecular mediator of immune response	1/7	35/18670	0.0130511705584098	0.0452254466409066	0.0177786843520133	HMOX1	1
BP	GO:0014904	myotube cell development	1/7	35/18670	0.0130511705584098	0.0452254466409066	0.0177786843520133	ACTA1	1
BP	GO:0032689	negative regulation of interferon-gamma production	1/7	35/18670	0.0130511705584098	0.0452254466409066	0.0177786843520133	TLR4	1
BP	GO:0032735	positive regulation of interleukin-12 production	1/7	35/18670	0.0130511705584098	0.0452254466409066	0.0177786843520133	TLR4	1
BP	GO:0034142	toll-like receptor 4 signaling pathway	1/7	35/18670	0.0130511705584098	0.0452254466409066	0.0177786843520133	TLR4	1
BP	GO:0070423	nucleotide-binding oligomerization domain containing signaling pathway	1/7	35/18670	0.0130511705584098	0.0452254466409066	0.0177786843520133	TLR4	1
BP	GO:0002755	MyD88-dependent toll-like receptor signaling pathway	1/7	36/18670	0.013421905294449	0.0455360975434709	0.0179008050771929	TLR4	1
BP	GO:0009112	nucleobase metabolic process	1/7	36/18670	0.013421905294449	0.0455360975434709	0.0179008050771929	TTR	1
BP	GO:0032733	positive regulation of interleukin-10 production	1/7	36/18670	0.013421905294449	0.0455360975434709	0.0179008050771929	TLR4	1
BP	GO:0035872	nucleotide-binding domain, leucine rich repeat containing receptor signaling pathway	1/7	36/18670	0.013421905294449	0.0455360975434709	0.0179008050771929	TLR4	1
BP	GO:0031667	response to nutrient levels	2/7	499/18670	0.013695300676168	0.0458336071058322	0.0180177597784461	HMOX1/ALB	2
BP	GO:0002791	regulation of peptide secretion	2/7	500/18670	0.0137478253979436	0.0458336071058322	0.0180177597784461	TLR4/RBP4	2
BP	GO:0071276	cellular response to cadmium ion	1/7	37/18670	0.0137925206568477	0.0458336071058322	0.0180177597784461	HMOX1	1
BP	GO:0090050	positive regulation of cell migration involved in sprouting angiogenesis	1/7	37/18670	0.0137925206568477	0.0458336071058322	0.0180177597784461	HMOX1	1
BP	GO:0006778	porphyrin-containing compound metabolic process	1/7	38/18670	0.014163016677639	0.0461187678749249	0.0181298600158087	HMOX1	1
BP	GO:0032620	interleukin-17 production	1/7	38/18670	0.014163016677639	0.0461187678749249	0.0181298600158087	TLR4	1
BP	GO:0050716	positive regulation of interleukin-1 secretion	1/7	38/18670	0.014163016677639	0.0461187678749249	0.0181298600158087	TLR4	1
BP	GO:1904706	negative regulation of vascular smooth muscle cell proliferation	1/7	38/18670	0.014163016677639	0.0461187678749249	0.0181298600158087	HMOX1	1
BP	GO:0030049	muscle filament sliding	1/7	39/18670	0.0145333933888485	0.0466219748315537	0.018327676915588	ACTA1	1
BP	GO:0033275	actin-myosin filament sliding	1/7	39/18670	0.0145333933888485	0.0466219748315537	0.018327676915588	ACTA1	1
BP	GO:1902042	negative regulation of extrinsic apoptotic signaling pathway via death domain receptors	1/7	39/18670	0.0145333933888485	0.0466219748315537	0.018327676915588	HMOX1	1
BP	GO:0046621	negative regulation of organ growth	1/7	40/18670	0.0149036508224956	0.0475742154333849	0.0187020145140987	RBP4	1
BP	GO:0030890	positive regulation of B cell proliferation	1/7	41/18670	0.0152737890105925	0.0480457052372036	0.0188873630074777	TLR4	1
BP	GO:0034122	negative regulation of toll-like receptor signaling pathway	1/7	41/18670	0.0152737890105925	0.0480457052372036	0.0188873630074777	TLR4	1
BP	GO:0050873	brown fat cell differentiation	1/7	41/18670	0.0152737890105925	0.0480457052372036	0.0188873630074777	MB	1
BP	GO:0002639	positive regulation of immunoglobulin production	1/7	42/18670	0.0156438079851443	0.0482645704197253	0.0189734016269875	RBP4	1
BP	GO:0033003	regulation of mast cell activation	1/7	42/18670	0.0156438079851443	0.0482645704197253	0.0189734016269875	HMOX1	1
BP	GO:0003009	skeletal muscle contraction	1/7	43/18670	0.0160137077781496	0.0482645704197253	0.0189734016269875	MB	1
BP	GO:0032459	regulation of protein oligomerization	1/7	43/18670	0.0160137077781496	0.0482645704197253	0.0189734016269875	ALB	1
BP	GO:0034383	low-density lipoprotein particle clearance	1/7	43/18670	0.0160137077781496	0.0482645704197253	0.0189734016269875	HMOX1	1
BP	GO:0042088	T-helper 1 type immune response	1/7	43/18670	0.0160137077781496	0.0482645704197253	0.0189734016269875	TLR4	1
BP	GO:0045429	positive regulation of nitric oxide biosynthetic process	1/7	43/18670	0.0160137077781496	0.0482645704197253	0.0189734016269875	TLR4	1
BP	GO:0055026	negative regulation of cardiac muscle tissue development	1/7	43/18670	0.0160137077781496	0.0482645704197253	0.0189734016269875	RBP4	1
BP	GO:1904646	cellular response to amyloid-beta	1/7	43/18670	0.0160137077781496	0.0482645704197253	0.0189734016269875	TLR4	1
BP	GO:0014002	astrocyte development	1/7	44/18670	0.0163834884216002	0.0486995435651235	0.0191443949687458	TLR4	1
BP	GO:0070266	necroptotic process	1/7	44/18670	0.0163834884216002	0.0486995435651235	0.0191443949687458	TLR4	1
BP	GO:1904407	positive regulation of nitric oxide metabolic process	1/7	44/18670	0.0163834884216002	0.0486995435651235	0.0191443949687458	TLR4	1
BP	GO:0071827	plasma lipoprotein particle organization	1/7	45/18670	0.0167531499474808	0.0490183915915427	0.0192697380850444	ALB	1
BP	GO:0043300	regulation of leukocyte degranulation	1/7	46/18670	0.0171226923877688	0.0490183915915427	0.0192697380850444	HMOX1	1
BP	GO:0050706	regulation of interleukin-1 beta secretion	1/7	46/18670	0.0171226923877688	0.0490183915915427	0.0192697380850444	TLR4	1
BP	GO:0051646	mitochondrion localization	1/7	46/18670	0.0171226923877688	0.0490183915915427	0.0192697380850444	ALB	1
BP	GO:1900015	regulation of cytokine production involved in inflammatory response	1/7	46/18670	0.0171226923877688	0.0490183915915427	0.0192697380850444	TLR4	1
BP	GO:1903587	regulation of blood vessel endothelial cell proliferation involved in sprouting angiogenesis	1/7	46/18670	0.0171226923877688	0.0490183915915427	0.0192697380850444	HMOX1	1
BP	GO:1904036	negative regulation of epithelial cell apoptotic process	1/7	46/18670	0.0171226923877688	0.0490183915915427	0.0192697380850444	HMOX1	1
BP	GO:0043303	mast cell degranulation	1/7	47/18670	0.0174921157744357	0.0490183915915427	0.0192697380850444	HMOX1	1
BP	GO:0048806	genitalia development	1/7	47/18670	0.0174921157744357	0.0490183915915427	0.0192697380850444	RBP4	1
BP	GO:0061383	trabecula morphogenesis	1/7	47/18670	0.0174921157744357	0.0490183915915427	0.0192697380850444	RBP4	1
BP	GO:0120163	negative regulation of cold-induced thermogenesis	1/7	47/18670	0.0174921157744357	0.0490183915915427	0.0192697380850444	TLR4	1
BP	GO:0002279	mast cell activation involved in immune response	1/7	48/18670	0.0178614201394457	0.0490183915915427	0.0192697380850444	HMOX1	1
BP	GO:0002762	negative regulation of myeloid leukocyte differentiation	1/7	48/18670	0.0178614201394457	0.0490183915915427	0.0192697380850444	TLR4	1
BP	GO:0032648	regulation of interferon-beta production	1/7	48/18670	0.0178614201394457	0.0490183915915427	0.0192697380850444	TLR4	1
BP	GO:0002448	mast cell mediated immunity	1/7	49/18670	0.0182306055147559	0.0490183915915427	0.0192697380850444	HMOX1	1
BP	GO:0002534	cytokine production involved in inflammatory response	1/7	49/18670	0.0182306055147559	0.0490183915915427	0.0192697380850444	TLR4	1
BP	GO:0002686	negative regulation of leukocyte migration	1/7	49/18670	0.0182306055147559	0.0490183915915427	0.0192697380850444	HMOX1	1
BP	GO:0002704	negative regulation of leukocyte mediated immunity	1/7	49/18670	0.0182306055147559	0.0490183915915427	0.0192697380850444	HMOX1	1
BP	GO:0032757	positive regulation of interleukin-8 production	1/7	49/18670	0.0182306055147559	0.0490183915915427	0.0192697380850444	TLR4	1
BP	GO:0035094	response to nicotine	1/7	49/18670	0.0182306055147559	0.0490183915915427	0.0192697380850444	HMOX1	1
BP	GO:0060042	retina morphogenesis in camera-type eye	1/7	49/18670	0.0182306055147559	0.0490183915915427	0.0192697380850444	RBP4	1
BP	GO:0071825	protein-lipid complex subunit organization	1/7	49/18670	0.0182306055147559	0.0490183915915427	0.0192697380850444	ALB	1
BP	GO:0097300	programmed necrotic cell death	1/7	49/18670	0.0182306055147559	0.0490183915915427	0.0192697380850444	TLR4	1
BP	GO:0032608	interferon-beta production	1/7	50/18670	0.0185996719323163	0.0498040802154584	0.0195786020340171	TLR4	1
BP	GO:0009620	response to fungus	1/7	52/18670	0.0193374480219566	0.0509376679602759	0.0200242294450727	TLR4	1
BP	GO:0032653	regulation of interleukin-10 production	1/7	52/18670	0.0193374480219566	0.0509376679602759	0.0200242294450727	TLR4	1
BP	GO:0032731	positive regulation of interleukin-1 beta production	1/7	52/18670	0.0193374480219566	0.0509376679602759	0.0200242294450727	TLR4	1
BP	GO:0072132	mesenchyme morphogenesis	1/7	52/18670	0.0193374480219566	0.0509376679602759	0.0200242294450727	ACTA1	1
BP	GO:0002043	blood vessel endothelial cell proliferation involved in sprouting angiogenesis	1/7	53/18670	0.0197061577579026	0.0510783609084836	0.020079537589105	HMOX1	1
BP	GO:0032715	negative regulation of interleukin-6 production	1/7	53/18670	0.0197061577579026	0.0510783609084836	0.020079537589105	TLR4	1
BP	GO:0050702	interleukin-1 beta secretion	1/7	53/18670	0.0197061577579026	0.0510783609084836	0.020079537589105	TLR4	1
BP	GO:0050704	regulation of interleukin-1 secretion	1/7	53/18670	0.0197061577579026	0.0510783609084836	0.020079537589105	TLR4	1
BP	GO:0002720	positive regulation of cytokine production involved in immune response	1/7	54/18670	0.0200747486638325	0.0512143194258404	0.0201329845696124	TLR4	1
BP	GO:0032655	regulation of interleukin-12 production	1/7	54/18670	0.0200747486638325	0.0512143194258404	0.0201329845696124	TLR4	1
BP	GO:0043392	negative regulation of DNA binding	1/7	54/18670	0.0200747486638325	0.0512143194258404	0.0201329845696124	HMOX1	1
BP	GO:1904645	response to amyloid-beta	1/7	54/18670	0.0200747486638325	0.0512143194258404	0.0201329845696124	TLR4	1
BP	GO:0002886	regulation of myeloid leukocyte mediated immunity	1/7	55/18670	0.0204432207716622	0.0515455527627902	0.0202631965051904	HMOX1	1
BP	GO:0032613	interleukin-10 production	1/7	55/18670	0.0204432207716622	0.0515455527627902	0.0202631965051904	TLR4	1
BP	GO:0043030	regulation of macrophage activation	1/7	55/18670	0.0204432207716622	0.0515455527627902	0.0202631965051904	TLR4	1
BP	GO:0032615	interleukin-12 production	1/7	56/18670	0.0208115741133005	0.0518688462516104	0.02039028718793	TLR4	1
BP	GO:0050879	multicellular organismal movement	1/7	56/18670	0.0208115741133005	0.0518688462516104	0.02039028718793	MB	1
BP	GO:0050881	musculoskeletal movement	1/7	56/18670	0.0208115741133005	0.0518688462516104	0.02039028718793	MB	1
BP	GO:0014888	striated muscle adaptation	1/7	57/18670	0.0211798087206502	0.0519868032234141	0.0204366575374695	ACTA1	1
BP	GO:0060043	regulation of cardiac muscle cell proliferation	1/7	57/18670	0.0211798087206502	0.0519868032234141	0.0204366575374695	RBP4	1
BP	GO:0060760	positive regulation of response to cytokine stimulus	1/7	57/18670	0.0211798087206502	0.0519868032234141	0.0204366575374695	TLR4	1
BP	GO:1903428	positive regulation of reactive oxygen species biosynthetic process	1/7	57/18670	0.0211798087206502	0.0519868032234141	0.0204366575374695	TLR4	1
BP	GO:0031663	lipopolysaccharide-mediated signaling pathway	1/7	58/18670	0.0215479246256064	0.0524926885616276	0.0206355273422903	TLR4	1
BP	GO:1902041	regulation of extrinsic apoptotic signaling pathway via death domain receptors	1/7	58/18670	0.0215479246256064	0.0524926885616276	0.0206355273422903	HMOX1	1
BP	GO:0010656	negative regulation of muscle cell apoptotic process	1/7	59/18670	0.0219159218600585	0.0525982124641405	0.0206770100979889	HMOX1	1
BP	GO:0032732	positive regulation of interleukin-1 production	1/7	59/18670	0.0219159218600585	0.0525982124641405	0.0206770100979889	TLR4	1
BP	GO:0045843	negative regulation of striated muscle tissue development	1/7	59/18670	0.0219159218600585	0.0525982124641405	0.0206770100979889	RBP4	1
BP	GO:0097755	positive regulation of blood vessel diameter	1/7	59/18670	0.0219159218600585	0.0525982124641405	0.0206770100979889	HMOX1	1
BP	GO:0033013	tetrapyrrole metabolic process	1/7	60/18670	0.0222838004558878	0.0528934164667228	0.0207930584550795	HMOX1	1
BP	GO:0045576	mast cell activation	1/7	60/18670	0.0222838004558878	0.0528934164667228	0.0207930584550795	HMOX1	1
BP	GO:0048635	negative regulation of muscle organ development	1/7	60/18670	0.0222838004558878	0.0528934164667228	0.0207930584550795	RBP4	1
BP	GO:0006879	cellular iron ion homeostasis	1/7	61/18670	0.0226515604449697	0.0529899320156693	0.0208309999151916	HMOX1	1
BP	GO:0030888	regulation of B cell proliferation	1/7	61/18670	0.0226515604449697	0.0529899320156693	0.0208309999151916	TLR4	1
BP	GO:0050701	interleukin-1 secretion	1/7	61/18670	0.0226515604449697	0.0529899320156693	0.0208309999151916	TLR4	1
BP	GO:0090303	positive regulation of wound healing	1/7	61/18670	0.0226515604449697	0.0529899320156693	0.0208309999151916	TLR4	1
BP	GO:0002753	cytoplasmic pattern recognition receptor signaling pathway	1/7	62/18670	0.0230192018591715	0.0532730100169398	0.0209422813906748	TLR4	1
BP	GO:0070265	necrotic cell death	1/7	62/18670	0.0230192018591715	0.0532730100169398	0.0209422813906748	TLR4	1
BP	GO:1901862	negative regulation of muscle tissue development	1/7	62/18670	0.0230192018591715	0.0532730100169398	0.0209422813906748	RBP4	1
BP	GO:0002637	regulation of immunoglobulin production	1/7	63/18670	0.0233867247303553	0.0535498149302835	0.0210510968374409	RBP4	1
BP	GO:0007588	excretion	1/7	63/18670	0.0233867247303553	0.0535498149302835	0.0210510968374409	HMOX1	1
BP	GO:0046686	response to cadmium ion	1/7	63/18670	0.0233867247303553	0.0535498149302835	0.0210510968374409	HMOX1	1
BP	GO:0045670	regulation of osteoclast differentiation	1/7	64/18670	0.023754129090375	0.0540093882475895	0.0212317608120803	TLR4	1
BP	GO:1903672	positive regulation of sprouting angiogenesis	1/7	64/18670	0.023754129090375	0.0540093882475895	0.0212317608120803	HMOX1	1
BP	GO:0032729	positive regulation of interferon-gamma production	1/7	65/18670	0.0241214149710786	0.0544622888545606	0.0214098016614745	TLR4	1
BP	GO:0051187	cofactor catabolic process	1/7	65/18670	0.0241214149710786	0.0544622888545606	0.0214098016614745	HMOX1	1
BP	GO:0045428	regulation of nitric oxide biosynthetic process	1/7	66/18670	0.0244885824043063	0.0550993104096892	0.021660222740651	TLR4	1
BP	GO:0032387	negative regulation of intracellular transport	1/7	67/18670	0.0248556314218921	0.0551590724705002	0.0216837159484423	HMOX1	1
BP	GO:0048662	negative regulation of smooth muscle cell proliferation	1/7	67/18670	0.0248556314218921	0.0551590724705002	0.0216837159484423	HMOX1	1
BP	GO:0048747	muscle fiber development	1/7	67/18670	0.0248556314218921	0.0551590724705002	0.0216837159484423	ACTA1	1
BP	GO:0060038	cardiac muscle cell proliferation	1/7	67/18670	0.0248556314218921	0.0551590724705002	0.0216837159484423	RBP4	1
BP	GO:0016239	positive regulation of macroautophagy	1/7	68/18670	0.0252225620556634	0.0557823215429007	0.0219287228937329	HMOX1	1
BP	GO:0034381	plasma lipoprotein particle clearance	1/7	69/18670	0.0255893743374401	0.0564010699682354	0.022171960578806	HMOX1	1
BP	GO:0032720	negative regulation of tumor necrosis factor production	1/7	70/18670	0.0259560682990356	0.056822744114105	0.0223377259188002	TLR4	1
BP	GO:0034121	regulation of toll-like receptor signaling pathway	1/7	70/18670	0.0259560682990356	0.056822744114105	0.0223377259188002	TLR4	1
BP	GO:0042440	pigment metabolic process	1/7	71/18670	0.0263226439722567	0.0573201183987167	0.0225332499228224	HMOX1	1
BP	GO:0002532	production of molecular mediator involved in inflammatory response	1/7	72/18670	0.0266891013889021	0.0573201183987167	0.0225332499228224	TLR4	1
BP	GO:0032024	positive regulation of insulin secretion	1/7	72/18670	0.0266891013889021	0.0573201183987167	0.0225332499228224	RBP4	1
BP	GO:1903556	negative regulation of tumor necrosis factor superfamily cytokine production	1/7	72/18670	0.0266891013889021	0.0573201183987167	0.0225332499228224	TLR4	1
BP	GO:0002312	B cell activation involved in immune response	1/7	73/18670	0.0270554405807655	0.0573201183987167	0.0225332499228224	TLR4	1
BP	GO:0030239	myofibril assembly	1/7	73/18670	0.0270554405807655	0.0573201183987167	0.0225332499228224	ACTA1	1
BP	GO:0031100	animal organ regeneration	1/7	73/18670	0.0270554405807655	0.0573201183987167	0.0225332499228224	HMOX1	1
BP	GO:0043627	response to estrogen	1/7	73/18670	0.0270554405807655	0.0573201183987167	0.0225332499228224	HMOX1	1
BP	GO:0001895	retina homeostasis	1/7	74/18670	0.027421661579633	0.0573201183987167	0.0225332499228224	ALB	1
BP	GO:0031670	cellular response to nutrient	1/7	74/18670	0.027421661579633	0.0573201183987167	0.0225332499228224	HMOX1	1
BP	GO:0032418	lysosome localization	1/7	74/18670	0.027421661579633	0.0573201183987167	0.0225332499228224	HMOX1	1
BP	GO:0032677	regulation of interleukin-8 production	1/7	74/18670	0.027421661579633	0.0573201183987167	0.0225332499228224	TLR4	1
BP	GO:0070373	negative regulation of ERK1 and ERK2 cascade	1/7	74/18670	0.027421661579633	0.0573201183987167	0.0225332499228224	TLR4	1
BP	GO:1903036	positive regulation of response to wounding	1/7	74/18670	0.027421661579633	0.0573201183987167	0.0225332499228224	TLR4	1
BP	GO:1903201	regulation of oxidative stress-induced cell death	1/7	75/18670	0.027787764417283	0.0578986216797409	0.0227606667421983	TLR4	1
BP	GO:0006809	nitric oxide biosynthetic process	1/7	77/18670	0.0285196157360146	0.0588557675061702	0.0231369326453756	TLR4	1
BP	GO:0032481	positive regulation of type I interferon production	1/7	77/18670	0.0285196157360146	0.0588557675061702	0.0231369326453756	TLR4	1
BP	GO:1901224	positive regulation of NIK/NF-kappaB signaling	1/7	77/18670	0.0285196157360146	0.0588557675061702	0.0231369326453756	TLR4	1
BP	GO:0055021	regulation of cardiac muscle tissue growth	1/7	78/18670	0.0288853642806199	0.0594189486664717	0.0233583261489379	RBP4	1
BP	GO:0030193	regulation of blood coagulation	1/7	79/18670	0.0292509947910563	0.0594189486664717	0.0233583261489379	TLR4	1
BP	GO:0043536	positive regulation of blood vessel endothelial cell migration	1/7	79/18670	0.0292509947910563	0.0594189486664717	0.0233583261489379	HMOX1	1
BP	GO:0055072	iron ion homeostasis	1/7	79/18670	0.0292509947910563	0.0594189486664717	0.0233583261489379	HMOX1	1
BP	GO:0071260	cellular response to mechanical stimulus	1/7	79/18670	0.0292509947910563	0.0594189486664717	0.0233583261489379	TLR4	1
BP	GO:1900046	regulation of hemostasis	1/7	80/18670	0.0296165072990691	0.0599734272806148	0.023576298573601	TLR4	1
BP	GO:0014855	striated muscle cell proliferation	1/7	81/18670	0.0299819018363958	0.0603362496583369	0.0237189285531474	RBP4	1
BP	GO:0048708	astrocyte differentiation	1/7	81/18670	0.0299819018363958	0.0603362496583369	0.0237189285531474	TLR4	1
BP	GO:0032637	interleukin-8 production	1/7	82/18670	0.0303471784347685	0.0605076050022462	0.0237862904654704	TLR4	1
BP	GO:0046209	nitric oxide metabolic process	1/7	82/18670	0.0303471784347685	0.0605076050022462	0.0237862904654704	TLR4	1
BP	GO:0090049	regulation of cell migration involved in sprouting angiogenesis	1/7	82/18670	0.0303471784347685	0.0605076050022462	0.0237862904654704	HMOX1	1
BP	GO:0010507	negative regulation of autophagy	1/7	84/18670	0.0310773779415411	0.0613967710552397	0.0241358326760364	HMOX1	1
BP	GO:0050818	regulation of coagulation	1/7	84/18670	0.0310773779415411	0.0613967710552397	0.0241358326760364	TLR4	1
BP	GO:0060420	regulation of heart growth	1/7	84/18670	0.0310773779415411	0.0613967710552397	0.0241358326760364	RBP4	1
BP	GO:1904705	regulation of vascular smooth muscle cell proliferation	1/7	85/18670	0.0314423009133699	0.0615547159875035	0.0241979227891096	HMOX1	1
BP	GO:1990874	vascular smooth muscle cell proliferation	1/7	85/18670	0.0314423009133699	0.0615547159875035	0.0241979227891096	HMOX1	1
BP	GO:2001057	reactive nitrogen species metabolic process	1/7	85/18670	0.0314423009133699	0.0615547159875035	0.0241979227891096	TLR4	1
BP	GO:0008625	extrinsic apoptotic signaling pathway via death domain receptors	1/7	86/18670	0.0318071060731012	0.061894909115224	0.0243316569296365	HMOX1	1
BP	GO:0032760	positive regulation of tumor necrosis factor production	1/7	86/18670	0.0318071060731012	0.061894909115224	0.0243316569296365	TLR4	1
BP	GO:0050829	defense response to Gram-negative bacterium	1/7	88/18670	0.0325363630830532	0.0625625023080667	0.0245940960990126	TLR4	1
BP	GO:1900407	regulation of cellular response to oxidative stress	1/7	88/18670	0.0325363630830532	0.0625625023080667	0.0245940960990126	TLR4	1
BP	GO:1903557	positive regulation of tumor necrosis factor superfamily cytokine production	1/7	88/18670	0.0325363630830532	0.0625625023080667	0.0245940960990126	TLR4	1
BP	GO:1904035	regulation of epithelial cell apoptotic process	1/7	88/18670	0.0325363630830532	0.0625625023080667	0.0245940960990126	HMOX1	1
BP	GO:0006094	gluconeogenesis	1/7	89/18670	0.0329008149966483	0.0630761186917991	0.0247960050737742	RBP4	1
BP	GO:0032651	regulation of interleukin-1 beta production	1/7	90/18670	0.0332651492248933	0.0635864799343094	0.0249966344121229	TLR4	1
BP	GO:0045638	negative regulation of myeloid cell differentiation	1/7	91/18670	0.0336293657994589	0.0640936148177922	0.0251959954286967	TLR4	1
BP	GO:0019319	hexose biosynthetic process	1/7	92/18670	0.0339934647520074	0.0645975517868058	0.0253940993054045	RBP4	1
BP	GO:0036473	cell death in response to oxidative stress	1/7	93/18670	0.0343574461141961	0.0650983189532137	0.0255909570933686	TLR4	1
BP	GO:1901216	positive regulation of neuron death	1/7	94/18670	0.0347213099176734	0.0655959441010273	0.0257865797148288	TLR4	1
BP	GO:0042100	B cell proliferation	1/7	95/18670	0.0350850561940824	0.065630708182395	0.0258002459066595	TLR4	1
BP	GO:0042116	macrophage activation	1/7	95/18670	0.0350850561940824	0.065630708182395	0.0258002459066595	TLR4	1
BP	GO:0051651	maintenance of location in cell	1/7	95/18670	0.0350850561940824	0.065630708182395	0.0258002459066595	ALB	1
BP	GO:0010660	regulation of muscle cell apoptotic process	1/7	96/18670	0.035448684975059	0.065630708182395	0.0258002459066595	HMOX1	1
BP	GO:0032755	positive regulation of interleukin-6 production	1/7	96/18670	0.035448684975059	0.065630708182395	0.0258002459066595	TLR4	1
BP	GO:0090277	positive regulation of peptide hormone secretion	1/7	96/18670	0.035448684975059	0.065630708182395	0.0258002459066595	RBP4	1
BP	GO:0097327	response to antineoplastic agent	1/7	96/18670	0.035448684975059	0.065630708182395	0.0258002459066595	HMOX1	1
BP	GO:0030316	osteoclast differentiation	1/7	97/18670	0.0358121962922322	0.0659269977197911	0.0259167210009575	TLR4	1
BP	GO:1902882	regulation of response to oxidative stress	1/7	97/18670	0.0358121962922322	0.0659269977197911	0.0259167210009575	TLR4	1
BP	GO:0002042	cell migration involved in sprouting angiogenesis	1/7	98/18670	0.0361755901772242	0.0662197243922069	0.0260317954888143	HMOX1	1
BP	GO:0046364	monosaccharide biosynthetic process	1/7	98/18670	0.0361755901772242	0.0662197243922069	0.0260317954888143	RBP4	1
BP	GO:0010657	muscle cell apoptotic process	1/7	100/18670	0.0369020257771189	0.0670771215994173	0.0263688489718307	HMOX1	1
BP	GO:0055024	regulation of cardiac muscle tissue development	1/7	100/18670	0.0369020257771189	0.0670771215994173	0.0263688489718307	RBP4	1
BP	GO:0032611	interleukin-1 beta production	1/7	101/18670	0.0372650675552318	0.0670771215994173	0.0263688489718307	TLR4	1
BP	GO:0032649	regulation of interferon-gamma production	1/7	101/18670	0.0372650675552318	0.0670771215994173	0.0263688489718307	TLR4	1
BP	GO:0048661	positive regulation of smooth muscle cell proliferation	1/7	101/18670	0.0372650675552318	0.0670771215994173	0.0263688489718307	HMOX1	1
BP	GO:1903426	regulation of reactive oxygen species biosynthetic process	1/7	101/18670	0.0372650675552318	0.0670771215994173	0.0263688489718307	TLR4	1
BP	GO:0098869	cellular oxidant detoxification	1/7	102/18670	0.0376279920275847	0.0673561846239638	0.0264785521101352	ALB	1
BP	GO:2000379	positive regulation of reactive oxygen species metabolic process	1/7	102/18670	0.0376279920275847	0.0673561846239638	0.0264785521101352	TLR4	1
BP	GO:0032652	regulation of interleukin-1 production	1/7	103/18670	0.0379907992257645	0.0676319722480643	0.0265869676478745	TLR4	1
BP	GO:1902106	negative regulation of leukocyte differentiation	1/7	103/18670	0.0379907992257645	0.0676319722480643	0.0265869676478745	TLR4	1
BP	GO:0008630	intrinsic apoptotic signaling pathway in response to DNA damage	1/7	104/18670	0.0383534891813533	0.0679045382227238	0.0266941167152358	HMOX1	1
BP	GO:2001237	negative regulation of extrinsic apoptotic signaling pathway	1/7	104/18670	0.0383534891813533	0.0679045382227238	0.0266941167152358	HMOX1	1
BP	GO:0055017	cardiac muscle tissue growth	1/7	105/18670	0.0387160619259258	0.0683596951716619	0.0268730445606598	RBP4	1
BP	GO:0042136	neurotransmitter biosynthetic process	1/7	106/18670	0.0390785174910493	0.0688121721038042	0.0270509188582206	TLR4	1
BP	GO:0032526	response to retinoic acid	1/7	108/18670	0.039803077209187	0.0697091730582518	0.0274035410657845	RBP4	1
BP	GO:0046916	cellular transition metal ion homeostasis	1/7	108/18670	0.039803077209187	0.0697091730582518	0.0274035410657845	HMOX1	1
BP	GO:1904019	epithelial cell apoptotic process	1/7	111/18670	0.0408890387293296	0.0710917902617965	0.0279470650476848	HMOX1	1
BP	GO:0001938	positive regulation of endothelial cell proliferation	1/7	112/18670	0.0412507918803017	0.0710917902617965	0.0279470650476848	HMOX1	1
BP	GO:0014902	myotube differentiation	1/7	112/18670	0.0412507918803017	0.0710917902617965	0.0279470650476848	ACTA1	1
BP	GO:0048593	camera-type eye morphogenesis	1/7	112/18670	0.0412507918803017	0.0710917902617965	0.0279470650476848	RBP4	1
BP	GO:0060419	heart growth	1/7	112/18670	0.0412507918803017	0.0710917902617965	0.0279470650476848	RBP4	1
BP	GO:1990748	cellular detoxification	1/7	112/18670	0.0412507918803017	0.0710917902617965	0.0279470650476848	ALB	1
BP	GO:0032609	interferon-gamma production	1/7	113/18670	0.0416124280726092	0.0711473704249361	0.0279689142996013	TLR4	1
BP	GO:0046620	regulation of organ growth	1/7	113/18670	0.0416124280726092	0.0711473704249361	0.0279689142996013	RBP4	1
BP	GO:0048640	negative regulation of developmental growth	1/7	113/18670	0.0416124280726092	0.0711473704249361	0.0279689142996013	RBP4	1
BP	GO:0030218	erythrocyte differentiation	1/7	114/18670	0.0419739473377647	0.071576625986504	0.0281376599881968	MB	1
BP	GO:0010927	cellular component assembly involved in morphogenesis	1/7	115/18670	0.0423353497072748	0.0716274324029088	0.0281576326210265	ACTA1	1
BP	GO:0032612	interleukin-1 production	1/7	115/18670	0.0423353497072748	0.0716274324029088	0.0281576326210265	TLR4	1
BP	GO:0046660	female sex differentiation	1/7	115/18670	0.0423353497072748	0.0716274324029088	0.0281576326210265	RBP4	1
BP	GO:0021782	glial cell development	1/7	116/18670	0.04269663521264	0.0718634275786772	0.0282504052534761	TLR4	1
BP	GO:0070252	actin-mediated cell contraction	1/7	116/18670	0.04269663521264	0.0718634275786772	0.0282504052534761	ACTA1	1
BP	GO:0002761	regulation of myeloid leukocyte differentiation	1/7	117/18670	0.0430578038853526	0.0719109714373931	0.0282690953343878	TLR4	1
BP	GO:0010508	positive regulation of autophagy	1/7	117/18670	0.0430578038853526	0.0719109714373931	0.0282690953343878	HMOX1	1
BP	GO:1901222	regulation of NIK/NF-kappaB signaling	1/7	117/18670	0.0430578038853526	0.0719109714373931	0.0282690953343878	TLR4	1
BP	GO:0002698	negative regulation of immune effector process	1/7	120/18670	0.0441406092224047	0.0735298580362937	0.0289054997478607	HMOX1	1
BP	GO:0043618	regulation of transcription from RNA polymerase II promoter in response to stress	1/7	121/18670	0.044501310879302	0.0739406396148402	0.0290669830844564	HMOX1	1
BP	GO:1903409	reactive oxygen species biosynthetic process	1/7	122/18670	0.0448618958609096	0.0743491266441673	0.029227564405277	TLR4	1
BP	GO:0051101	regulation of DNA binding	1/7	124/18670	0.04558271592406	0.0753510202009972	0.0296214211966233	HMOX1	1
BP	GO:0045471	response to ethanol	1/7	125/18670	0.0459429510684863	0.0757532628304813	0.0297795477663685	RBP4	1
BP	GO:0032479	regulation of type I interferon production	1/7	126/18670	0.0463030696633916	0.0759604788401968	0.0298610069514744	TLR4	1
BP	GO:0048706	embryonic skeletal system development	1/7	126/18670	0.0463030696633916	0.0759604788401968	0.0298610069514744	RBP4	1
BP	GO:0043620	regulation of DNA-templated transcription in response to stress	1/7	127/18670	0.046663071740201	0.0763577537566926	0.0300171806515913	HMOX1	1
BP	GO:0002576	platelet degranulation	1/7	128/18670	0.0470229573303331	0.0763681111530222	0.0300212522726306	ALB	1
BP	GO:0010595	positive regulation of endothelial cell migration	1/7	128/18670	0.0470229573303331	0.0763681111530222	0.0300212522726306	HMOX1	1
BP	GO:0032606	type I interferon production	1/7	128/18670	0.0470229573303331	0.0763681111530222	0.0300212522726306	TLR4	1
BP	GO:0003206	cardiac chamber morphogenesis	1/7	129/18670	0.0473827264651993	0.0767600168736228	0.0301753152752058	RBP4	1
BP	GO:0050671	positive regulation of lymphocyte proliferation	1/7	130/18670	0.0477423791762043	0.0769630647915941	0.0302551359317183	TLR4	1
BP	GO:0032946	positive regulation of mononuclear cell proliferation	1/7	131/18670	0.0481019154947463	0.0769630647915941	0.0302551359317183	TLR4	1
BP	GO:0046887	positive regulation of hormone secretion	1/7	131/18670	0.0481019154947463	0.0769630647915941	0.0302551359317183	RBP4	1
BP	GO:0055076	transition metal ion homeostasis	1/7	131/18670	0.0481019154947463	0.0769630647915941	0.0302551359317183	HMOX1	1
BP	GO:0098754	detoxification	1/7	131/18670	0.0481019154947463	0.0769630647915941	0.0302551359317183	ALB	1
BP	GO:0001889	liver development	1/7	135/18670	0.049538897472006	0.0790670087730539	0.0310822224221557	HMOX1	1
CC	GO:0072562	blood microparticle	2/7	147/19717	0.00113127675163438	0.0395946863072034	0.0202438997660889	ALB/ACTA1	2
CC	GO:0034774	secretory granule lumen	2/7	321/19717	0.00525686154355821	0.0511525090588722	0.0261531625263407	ALB/TTR	2
CC	GO:0060205	cytoplasmic vesicle lumen	2/7	338/19717	0.0058124996038479	0.0511525090588722	0.0261531625263407	ALB/TTR	2
CC	GO:0031983	vesicle lumen	2/7	339/19717	0.00584600103529968	0.0511525090588722	0.0261531625263407	ALB/TTR	2
CC	GO:0001891	phagocytic cup	1/7	27/19717	0.00954779432730524	0.0565365096066667	0.0289058846109273	TLR4	1
CC	GO:0005865	striated muscle thin filament	1/7	31/19717	0.0109556149003187	0.0565365096066667	0.0289058846109273	ACTA1	1
CC	GO:0036379	myofilament	1/7	32/19717	0.0113073019213333	0.0565365096066667	0.0289058846109273	ACTA1	1
CC	GO:0001725	stress fiber	1/7	67/19717	0.0235490092614071	0.0743587392733681	0.038018002034504	ACTA1	1
CC	GO:0031093	platelet alpha granule lumen	1/7	67/19717	0.0235490092614071	0.0743587392733681	0.038018002034504	ALB	1
CC	GO:0097517	contractile actin filament bundle	1/7	67/19717	0.0235490092614071	0.0743587392733681	0.038018002034504	ACTA1	1
CC	GO:0032432	actin filament bundle	1/7	75/19717	0.0263287977734026	0.0743587392733681	0.038018002034504	ACTA1	1
CC	GO:0042641	actomyosin	1/7	79/19717	0.0277161464794921	0.0743587392733681	0.038018002034504	ACTA1	1
CC	GO:0005901	caveola	1/7	80/19717	0.0280627187869897	0.0743587392733681	0.038018002034504	HMOX1	1
CC	GO:0031091	platelet alpha granule	1/7	91/19717	0.0318680311171577	0.0743587392733681	0.038018002034504	ALB	1
CC	GO:0035578	azurophil granule lumen	1/7	91/19717	0.0318680311171577	0.0743587392733681	0.038018002034504	TTR	1
CC	GO:0030175	filopodium	1/7	104/19717	0.0363487480164062	0.0753551372930455	0.0385274386159932	ACTA1	1
CC	GO:0044853	plasma membrane raft	1/7	109/19717	0.0380673612854483	0.0753551372930455	0.0385274386159932	HMOX1	1
CC	GO:0005884	actin filament	1/7	111/19717	0.038754070607852	0.0753551372930455	0.0385274386159932	ACTA1	1
MF	GO:0019825	oxygen binding	2/7	36/17697	8.39522566831509e-05	0.00352599478069234	0.000795337168577219	MB/ALB	2
MF	GO:0020037	heme binding	2/7	135/17697	0.00118300812030347	0.0143102973953357	0.00322788663052685	HMOX1/MB	2
MF	GO:0019842	vitamin binding	2/7	138/17697	0.00123567067605535	0.0143102973953357	0.00322788663052685	ALB/RBP4	2
MF	GO:0046906	tetrapyrrole binding	2/7	145/17697	0.00136288546622245	0.0143102973953357	0.00322788663052685	HMOX1/MB	2
MF	GO:0015643	toxic substance binding	1/7	11/17697	0.00434364991987102	0.0331415899354636	0.00747554660198426	ALB	1
MF	GO:0005344	oxygen carrier activity	1/7	14/17697	0.00552547115053004	0.0331415899354636	0.00747554660198426	MB	1
MF	GO:0019841	retinol binding	1/7	15/17697	0.00591914426606177	0.0331415899354636	0.00747554660198426	RBP4	1
MF	GO:0016918	retinal binding	1/7	16/17697	0.00631268379723116	0.0331415899354636	0.00747554660198426	RBP4	1
MF	GO:0008329	signaling pattern recognition receptor activity	1/7	20/17697	0.00788550683368305	0.0347691918399593	0.00784267485111863	TLR4	1
MF	GO:0038187	pattern recognition receptor activity	1/7	21/17697	0.00827837900951411	0.0347691918399593	0.00784267485111863	TLR4	1
MF	GO:0090482	vitamin transmembrane transporter activity	1/7	27/17697	0.0106328128700843	0.0392091866451551	0.00884417743875678	RBP4	1
MF	GO:0005504	fatty acid binding	1/7	34/17697	0.0133735954558719	0.0392091866451551	0.00884417743875678	ALB	1
MF	GO:0001530	lipopolysaccharide binding	1/7	35/17697	0.0137646040519093	0.0392091866451551	0.00884417743875678	TLR4	1
MF	GO:0005501	retinoid binding	1/7	35/17697	0.0137646040519093	0.0392091866451551	0.00884417743875678	RBP4	1
MF	GO:0019840	isoprenoid binding	1/7	36/17697	0.014155479817487	0.0392091866451551	0.00884417743875678	RBP4	1
MF	GO:0043531	ADP binding	1/7	38/17697	0.0149368330076781	0.0392091866451551	0.00884417743875678	ACTA1	1
MF	GO:1901618	organic hydroxy compound transmembrane transporter activity	1/7	44/17697	0.0172777085564492	0.0426861034924038	0.00962844439678282	RBP4	1
MF	GO:0030170	pyridoxal phosphate binding	1/7	54/17697	0.0211685724184345	0.0444540020787125	0.0100272185139953	ALB	1
MF	GO:0070279	vitamin B6 binding	1/7	54/17697	0.0211685724184345	0.0444540020787125	0.0100272185139953	ALB	1
MF	GO:0140104	molecular carrier activity	1/7	54/17697	0.0211685724184345	0.0444540020787125	0.0100272185139953	MB	1
MF	GO:0005507	copper ion binding	1/7	59/17697	0.0231090476041296	0.0462180952082591	0.0104251342575021	ALB	1
MF	GO:0033293	monocarboxylic acid binding	1/7	64/17697	0.0250462245325668	0.0478155195621729	0.0107854555403398	ALB	1
MF	GO:0017022	myosin binding	1/7	71/17697	0.0277527400567108	0.050678916625298	0.0114313345771349	ACTA1	1
MF	GO:0001540	amyloid-beta binding	1/7	78/17697	0.030452812960502	0.0532924226808784	0.0120208472212508	TLR4	1
MF	GO:0043178	alcohol binding	1/7	85/17697	0.0331464560290846	0.053734894729871	0.0121206529465874	RBP4	1
MF	GO:0016209	antioxidant activity	1/7	86/17697	0.0335307380417916	0.053734894729871	0.0121206529465874	ALB	1
MF	GO:0008081	phosphoric diester hydrolase activity	1/7	94/17697	0.0366002840223576	0.053734894729871	0.0121206529465874	HMOX1	1
MF	GO:0004620	phospholipase activity	1/7	102/17697	0.0396614699196667	0.053734894729871	0.0121206529465874	HMOX1	1
MF	GO:0005200	structural constituent of cytoskeleton	1/7	102/17697	0.0396614699196667	0.053734894729871	0.0121206529465874	ACTA1	1
MF	GO:0042562	hormone binding	1/7	102/17697	0.0396614699196667	0.053734894729871	0.0121206529465874	TTR	1
MF	GO:0051087	chaperone binding	1/7	102/17697	0.0396614699196667	0.053734894729871	0.0121206529465874	ALB	1
MF	GO:0005179	hormone activity	1/7	122/17697	0.0472779837892271	0.0620523537233606	0.0139967715165475	TTR	1
MF	GO:0016298	lipase activity	1/7	127/17697	0.0491740013139618	0.0625850925814059	0.014116938176257	HMOX1	1
